# Supplementary material for: The Armadillo BTB Protein ABAP1 Is a Crucial Player in DNA Replication and Transcription of Nematode-Induced Galls
Source: Front Plant Sci. 2021 Apr 30;12:636663. doi: 10.3389/fpls.2021.636663 (PMC8121025; doi:10.3389/fpls.2021.636663)
Supplement: Supplementary Table 1 — List of primer sequences used for qRT-PCRPCR analysis. [file Table_1.XLSX]

## Sheet: Feuil1
Supplemental Table S1. List of primer sequences used for qPCR analysis.
Target	5’ Primer forward	5’ Primer reverse
E2Fa	CGGACTACTGGCTTCTCTCAA	GTGCTATTTCGCCCATTCC
SOG1	GTTCATCCCAACCGTCAATC	AGACACCGTCCCATCACTCT
CDT1a	AATCCGATCACTCTTGAAGAAG	GAACCACGATCTCAAGAAAGCA
CDT1b	AAATGTCGACTGCGAAACAG	AAGTGAAATGTCATGTGAAGTTGCTT
PCNA1	ATCTGGCGCCTAAGATTGAA	CAACAAAGGACTCGAACGAA
CYCB1;1	CCTCCATTCACTCTCAACAG	CCTCGCAGCTGTGGAATATG
CDKA;1	TGTTCTTGCCAGTGCTACGG	CACGTCGTCAGGTTAATGGA
OXA1	TACCTGATCTGCCTCCACCT	AACAGGACTCAGCGATGTTG
NAPDH	GAAGTTGTGCCAATGGAGGT	CCACCAATGCAAGAAATCCT
TCP24	GGAAACCGGAGCTCTGATGA	GCGAGAGATGAAAGGAAGCATT
